# Supplementary material for: Garcinia cambogia Ameliorates Non-Alcoholic Fatty Liver Disease by Inhibiting Oxidative Stress-Mediated Steatosis and Apoptosis through NRF2-ARE Activation
Source: Antioxidants (Basel). 2021 Jul 29;10(8):1226. doi: 10.3390/antiox10081226 (PMC8388869; doi:10.3390/antiox10081226)
Supplement: Supplementary file 1 [file antioxidants-10-01226-s001.zip]

Archive with 1 entries (1 files):
- antioxidants-1304020-supplementary.pdf
